# Supplementary material for: Beyond language: A structured profile of number processing impairment in logopenic primary progressive aphasia
Source: J Alzheimers Dis. 2026 May 25;112(1):416–26. doi: 10.1177/13872877261450931 (PMC13291389; doi:10.1177/13872877261450931)
Supplement: sj-xlsx-1-alz-10.1177_13872877261450931 - Supplemental material for Beyond language: A structured profile of number processing impairment in logopenic primary progressive aphasia [file sj-xlsx-1-alz-10.1177_13872877261450931.xlsx]

## Sheet: Sheet1
Participant	MoCA (30)	DTLA (100)	Digit Span Forward	Digit Span Backward	Alphaflex Time A (s)	Alphaflex Time B (s)	Alphaflex Errors A	Alphaflex Errors B	dCALQ Total (123)	dCALQ Recognition & Comprehension (64)	dCALQ Transcoding (30)	dCALQ Calculation (29)
lvPPA1	5	49	3	1	20	22	18	12	77	62	11	9
lvPPA2	8	83	5	2	11	21	0	0	114	55	30	27
lvPPA3	15	66	5	2	23	90	8	6	106	60	28	14
lvPPA4	14	62	3	2	32	27	0	1	111	63	28	22
lvPPA5	26	84	4	3	16	29	0	1	106	64	28	14
lvPPA6	15	86	3	2	12	26	9	10	119	62	29	28
lvPPA7	9	80	4	4	21	39	3	4	101	63	30	29
lvPPA8	19	85	5	3	18	77	2	2	120	61	30	29
lvPPA9	8	40	3	0	110	20	15	12	87	61	11	15
lvPPA10	7	53	6	2	7	43	0	7	96	55	24	17
lvPPA11	25	96	6	3	7	23	0	0	96	62	29	27
lvPPA12	17	81	6	4	11	30	0	1	81	61	29	28
lvPPA13	14	56	3	2	8	22	0	1	56	59	25	12
lvPPA14	11	58	4	3	9	20	3	9	58	57	24	24
